# Supplementary material for: A Facile Approach to the Hydrothermal Synthesis of Silica Nanoparticle/Carbon Nanostructure Luminescent Composites
Source: Materials (Basel). 2022 Nov 28;15(23):8469. doi: 10.3390/ma15238469 (PMC9737401; doi:10.3390/ma15238469)
Supplement: Supplementary file 1 [file materials-15-08469-s001.zip]

Archive with 1 entries (1 files):
- materials-2009857-supplementary.pdf
